# Supplementary material for: Feasibility of Oral Rabies Vaccination of Dogs in Mexico
Source: Trop Med Infect Dis. 2025 Aug 28;10(9):244. doi: 10.3390/tropicalmed10090244 (PMC12474024; doi:10.3390/tropicalmed10090244)
Supplement: Supplementary file 1 [file tropicalmed-10-00244-s001.zip]

Archive with 1 entries (1 files):
- tropicalmed-3768029-supplementary.pdf
